# Supplementary material for: Using Genetic Data to Determine Origin for Out‐Migrating Smolt and Returning Adult Steelhead Trout (Oncorhynchus mykiss) in a Southeast Alaska Drainage
Source: Ecol Evol. 2024 Oct 25;14(10):e70472. doi: 10.1002/ece3.70472 (PMC11502969; doi:10.1002/ece3.70472)
Supplement: Supplementary file 2 — File S2. Genotype data from O. mykiss samples (smolts and returning steelhead) used the study. [file ECE3-14-e70472-s002.xlsx]

## Sheet: smolt genotype data
genotype data for smolts caught in the smolt trap leaving the Sashin system
Sample ID		Chr1 Genotype	Chr20	TSC-22	PAAL	GAL-R1	GCOAD	Puro	M26	location call
2017 SMOLTS
14		TT	CC	AT	GT	CC	TG	AG	TT	admix
22		TT	CC	AT	GG	CC	TT	AG	TT	admix
41		CC	CC	AT	TT	GG	GG	AG	TC	lake
45		CC	CC	AA	TT	CG	GG	AA	TC	lake
54		TC	TT	AA	GG	CC	TT	GG	TT	stream
61		TC	TT	AA	GG	CC	TT	AG	TT	stream
62		TT	CC	AT	GT	CC	TG	AA	TT	stream
86		CC	CC	AT	TT	GG	GG	AA	TT	lake
89		CC	CC	TT	TT	CG	GG		TC	lake
95		CC	CC	AT	TT	GG	GG	GG	TC	lake
104		CC	CC	AT	TT	GG	GG	AG	TC	lake
163		CC	CC	AT	TT	CG	GG	AG	TC	lake
213		CC	CC	AT	TT	GG	GG	AG	TT	lake
232		CC	TC	AT	TT	GG	GG	AA	TT	admix
250		CC	TC	TT	TT	CG	GG	AG	TT	lake
244		CT	TC	AA	GG	CC	TG	AG	TT	stream
274		TT	CC	TT	TT	GC	GG	AA	TC	lake
309		TT	TC	AA	TT	GG	GG	GG	TT	admix
312		TT	CC	TT	GT	GG	TG	GG	TT	admix
324		TT	CC	AA	TT	GC	GG	AG	TC	lake
9		TC	CC	AT	GG	CC	GG	AG	TT	admix
76		CC	CC	AT	TT	GG	GG	GG	TC	lake
81		TT	CC	AT	GG	CC	TG	AG	TT	admix
94		TC	TT	AA	GT	CC	TT	AG	TT	stream
114		CC	TC	AA	GT	CC	GG	AA	TC	admix
116		TT	CC	AT	GG	CC	TG	AG	TT	admix
136		CC	TC	TT	TT	GG	TG	AG	TT	lake
150		CC	CC	AT	TT	GG	GG	GG	TC	lake
167		CC	CC	AA	TT	GG	GG	GG	TC	lake
191		CC	CC	AT	TT	GG	TG	AA	TT	lake
192		CC	CC	TT	TT	GG	GG	AG	TT	lake
194		CC	CC	AT	TT	GG	GG	AG	TC	lake
207		TT	CC	AA	GG	CC	TG	AA	TT	stream
252		CC	CC	AT	TT	GG	GG	GG	TC	lake
290		CC	TC	AT	TT	GG	GG	AG	TC	lake
2018 SMOLTS
31		CC	CC	AT	TT	GG	TG	AG	TC	lake
47		CT	TT	AA	TT	CC	TG	AG	TT	admix
83		CC	CC	AT	TT	CG	GG	GG	TC	lake
87		CC	TC	AA	TT	CG	TG	GG	TT	admix
89		CT	TT	AA	GT	CC	TT	AA	TT	stream
91		CC	TT	AA	TT	CC	TT	AA	TT	stream
96		CC	CC	AT	TT	GG	TG	AG	TC	lake
101		CT	TC	AA	GT	CC	TT	AA	TT	stream
102		CC	TC	TT	TT	CC	GG	AA	TT	admix
110		TT	TC	AT	GT	CC	TG	AG	TC	admix
112		CC	TC	AA	TT	GG	GG	AA	TC	admix
117		TT	TC	AA	GG	CC	TG	AG	TC	stream
124		CC	CC	AT	GG?	GG	GG	AG	TC	lake
156		CT	CC	AA	TT	GG	TT	AG	TT	admix
269		CC	CC	AA	TT	GG	GG	GG	TT	lake
298		TT	CC	TT	TT	GG	TG	GG	TC	lake
327		TT	CC	AT	TT	GG	GG	GG	TT	lake
479		TT	CC	AT	GT	GC	GG	AG	TT	admix
516		TT	CC	AT	TT	GG	GG	GG	TC	lake
548		TT	CC	TT	TT	GG	TG	AA	TC	lake
164		CC	TC	AT	TT	GG	GG	AA	TT	admix
174		CC	CC	TT	TT	CC	GG	AA	TT	admix
176		TT	TC	AT	GG	CC	TT	AG	TT	stream
190		TC	TT	AA	GT	CG	TT	AA	TT	stream
196		TC	TT	AA	GT	CC	TT	AA	TT	stream
200		TC	TT	AA	TT	CC	TT	AG	TC	admix
201		CC	TT	AT	GG	CC	TT	AA	TT	stream
202		TC	TT	AA	GT	CG	TT	AG	TT	stream
229		CC	CC	AT	TT	GG	GG	AA	TC	lake
235		TC	TC	AA	GT	CC	TT	GG	TT	stream
283		CC	CC	TT	TT	GG	GG	AA	TT	stream
292		CC	TT	TT	TT	GG	GG	AG	TT	stream
294		CC	TC	AT	TT	GG	GG	GG	TT	stream
319		CC	CC	TT	TT	GG	TT	AA	TT	admix
397		CC	CC	TT	TT	GG	GG	AG	TT	stream
2021 SMOLTS
1-3		CT	TC	AA	GT	CC	TG	AG	TT	stream
1-4		TT	TT	AA	GT	CC	TT	AA	TT	stream
1-5		CC	TC	AT	GG	CC	TG	AA	TT	stream
1-11		CT	TC	AA	GG	CC	TG	AA	TT	stream
1-15		TT	TC	AA	GT	CG	TG		TT	stream
1-16		CT	TC	AT	GT	CG	TG	AG	TT	stream
1-18		TT	TC	AA	GG	CC	TG		TT	stream
1-22		CT	TT	AA	GG	CG	TT	AA	TC	stream
2-8		CT	TC	AA	GT	CC	TT	AA	TT	stream
2-10		CC	CC	TT	TT	GG	TG	GG	TT	lake
2-12		CT	TC	AT	GT	CC	TT	AG	TT	stream
2-19		CT	TC	AA	GG	CC	TT	AA	TT	stream
2-24		CC	TT	AA	GG	CC	TG	AA	TT	stream
2-40		TT	CC	AA	GG	CG	TG	AA	TT	stream
3-8		CC	CC	TT	TT	GG	TG	AG	TT	lake
2-14		CC	TT	AA	GG	CC	TG	AG	TT	stream
2-28		CC	CC	AT	GT	GC	TT	AG	TC	lake
2-41		TT	CC	AA	GT	GC	TG	AA	TC	stream
2-42		TT	CC	AT	TT	GG	GG	AA	TT	admix
2-48		TT	TC	AA	GG	GC	TG	AA	TT	stream
1-08		TC	TC	AA	GT	CG	GG	AA	TT	stream
1-10		TC	TC	AA	GT	CG	TG	AA	TT	stream
1-13		TT	TC	AA	TT	CG	TT	AA	TT	stream
1-23		TC	TC	AT	GT	CG	TT	AA	TT	stream
1-24		CC	TC	AA	GT	CC	TT	AG	TT	stream
1-29		TC	TC	AA	TT	CG	TT	AA	TT	stream
1-33		CC	CC	TT	TT	GG	GG	GG	TT	lake
1-34		TT	TC	AA	GG	CC	TT	AA	TT	stream
1-38		TT	TT	AA	TT	CG	TG	AA	TT	stream
1-39		TT	TC	AA	GG	CG	TT	AA	TT	stream
1-40		TT	TT	AT	GT	CC	GG	AA	TT	stream
1-46		CC	CC	AT	TT	GG	GG	GG	TC	lake
2-6		CC	CC	AT	TT	GG	TG	AG	TT	lake
2-17		CC	TC	TT	TT	GG	GG	GG	TC	lake
2-18		CC	TC	AA	GT	GG	TG	AA	TT	stream
2016 SMOLTS
57		CC	CC	AA	GG	CC	TG	GG	TC	admix
72		CC	TT	AA	GG	GC	TG	AA	TC	stream
98		CT	TC	AA	Out of DNA	Out of DNA	TT	AG	TT	lake
127		CT	CC	AT	TT	GC	TT	AG	TT	admix
149		CC	CC	AT	Out of DNA	Out of DNA	GG	AG	TC	lake
174		CC	CC	TT	TT	GG	GG	AG		lake
177		CC	CC	AA	TT	GG	GG	AA	TT	admix
182		CT	CT	AT	GG	GC	TG	AA	TT	stream
200		CT	CC	AT	TT	GG	TG	AG	TT	lake
212		TT	CC	AT	GT	GC	GG	AA	TT	admix
233		CC	CT	AA	GT	CC	TT	AG	TT	stream
244		CC	CC	AT	TT	GG	GG	GG	TT	lake
251		CC	CC	AA	TT	CC	GG	AA	TT	admix
258		CT	CC	AA	GT	GC	TT	AA	TT	stream
562		CC	CC	AT	TT	GG	GG	GG		lake
534		TT	CC	AT	TT	GG	GG	AG	TT	lake
574		TT	CC	AT	TT	GG	GG	AG	TC	lake
578		CT	CC	AT	TT	GG	GG	GG	TT	lake
606		TT	CC	TT	TT	GG	GG	GG	TC	lake
612		TT	CC	AT	TT	GG	TG	GG	TC	lake
43		TC	TC	AA	GG	CC	TT	AA	TT	stream
63		TT	CC	AA	GT	CC	TT	AA	TC	stream
132		CC	CC	AT	TT	GG	GG	GG	TT	lake
135		CC	TC	AT	TT	GG	GG	AG	TC	lake
201		CC	CC	AT	TT	GG	GG	AG	TT	lake
211		TC	CC	AT	TT	GG	TG	AA	TC	lake
327		TC	CC	AA	GT	CG	TT	AG	TT	admix
335		CC	CC	AA	GT	CG	GG	AG	TT	admix
344		CC	CC	TT	TT	GG	GG	AG	TT	lake
364		CC	CC	TT	TT	GG	GG	AG	TC	lake
368		CC	TC	AA	GT	CC	GG	AA	TC	admix
391		CC	CC	AT	GT	GG	GG	GG	TT	lake
540		CC	CC	TT	TT	GG	GG	GG	TT	lake
575		CC	CC	AT	TT	GG	TG	AA	TC	lake
2020 SMOLTS
26		CT	TC	AA	GG	CC	TG	AA	TT	stream
27		TT	CC	AA	GG	CC	GG	AA	TT	stream
28		CT	CC	AA	GT	CC	TT	AA	TT	stream
29		CT	TC	AA	GT	CC	TT	AA	TT	stream
30		CT	TC	AA	GT	CC	TG	AA	TT	stream
31		CC	CC	AT	TT	GG	GG	AG	TT	lake
32		CC	CC	AT	TG	CC	TG	AA	TT	admix
33		CC	CC	AT	TT	GG	GG	AA	TT	lake
34		CC	CC	AT	TT	GG	GG	AG	TC	lake
35		CC	CC	AT	TT	GG	TG	GG	TC	lake
36		CC	TC	AT	GT	CC	TG	AA	TT	stream
37		CC	CC	AT	TT	GG	GG	AA	TC	lake
38		CT	CC	AT	GT	CC	TG	AA	TT	admix
39		CT	TT	AT	GG	CC	GG	AA	TT	stream
40		CC	CC	AT	TT	GG	GG	AG	CT	lake
41		CC	TC	AA	TT	GG	GG	GG	CT	lake
42		TT	TC	AA	GG	CC	TT	AA	TT	stream
43		TT	TT	AA	TT	GC	GG	AA	TT	stream
44		CC	CC	AT	TT	GG	TG	GG	CC	lake
45		TT	TC	AT	GT	GC	TT	AA	TT	stream
46		CC	TC	AA	GT	CC	TT	AG	TT	stream
47		CC	CC	AA	TT	GG	TG	AG	CT	lake
48		CC	CC	AT	TT	GG	GG	AG	TT	lake
49		CT	TC	AT	GG	CC	GG	AG	TT	admix
50		TT	TC	AT	GG	CC	TT	AA	TT	stream
51		CT	TC	AA	GT	CC	TT	AG	CT	stream
52		CC	TC	AT	TT	GG	GG	AG	CT	lake
53		CC	TC	AT	TT	GG	TG	AA	TT	admix
54		CC	CC	AT	TT	CC	GG	AA	TT	admix
55		CT	TT	AA	GG	CC	TT	GG	TT	stream
56		CT	TC	AA	GG	CC	GG	AA	TT	stream
57		CC	CC	TT	TT	GG	GG	AG	TC	lake
58		CT	TT	AT	GT	CC	TG	AA	TT	stream
59		CT	TC	AA	GG	GG	TG	AA	TT	stream
60		CC	CC	AA	TT	GG	GG	GG	CT	lake
61		CC	CC	TT	TT	GG	TG	GG	TC	lake
62		CC	CC	AT	TT	GG	GG	AG	CT	lake
63		TT	TC	AA	GT	GG	TG	AG	TT	stream
64		CT	TT	AT	GG	CC	TT	AA	TT	stream
65		CT	TC	AA	GT	CC	TG	AG	TT	stream
66		CT	TT	AA	GT	CC	GG	AA	TC	stream
67		CC	TC	AT	TT	GG	TG	AG	TT	lake
68		TT	TC	AA	TT	CC	GG	AA	TT	stream
69		CT	CC	AA	GT	GC	GG	AA	TT	stream
70		CT	TC	AA	GG	CC	TT	AG	TT	stream
71		CC	TC	AA	GT	GC	TT	AG	TT	stream
72		CC	CC	TT	TT	GG	GG	AA	CT	lake
73		CC	CC	?T	TT	GG	TG	AA	XX	lake
74		CT	TC	AT	TT	GC	TG	AA	CT	admix
75		CT	TC	AA	GG	GG	TG	AA	TT	stream

## Sheet: steelhead genotype data
genotype data for wild steelhead caught at the weir as they enter Sashin creek to spawn
Sample ID		Chr1 Genotype	Chr20	TSC-22	PAAL	GAL-R1	GCOAD	Puro	M26	location call
2019 RETURNS
1		CC	TC	TT	TT	GG	GT	GG	TC	lake
2		TT	CC	AA	GT	CC	TT	AG	TT	stream
3		TT	TC	AA	GT	CC	TT	AG	TC	stream
4		CC	CC	AT	TT	GG	GG	GG	TC	lake
5		TC	TC	AA	GG	CC	GG	AG	TT	stream
6		TC	TC	AT	GT	GC	GT	AA	TT	stream
7		TT	TC	AA	GG	CC	TT	AG	TC	stream
8		TC	TC	AA	GG	GC	GT	AA	TT	stream
9		TC	TC	AT	GT	GC	GT	AA	TT	stream
10		CC	CC	TT	TT	GG	GT	GG	TC	lake
11		CC	CC	AT	TT	GG	GG	AG	TC	lake
12		TC	TT	AA	GT	GC	TT	AG	TT	stream
2020 RETURNS
13		TC	TT	AA	TT	CC	TT	AA	TT	stream
14		CC	CC	AA	GT	GC	TT	AG	TT	admix
15		CC	CC	AA	GG	CC	GT	AA	TC	admix
16		TC	TC	AT	TT	GC	TT	AA	TC	admix
17		TC	TC	AA	TT	GC	TT	GG	TT	stream
18		CC	TT	AA	GT	CC	TT	AA	TT	stream
19		TC	TT	AA	GG	CC	TT	AA	TT	stream
20		TC	CC	AT	TT	GG	TT	AA	TT	admix
21		TC	TC	AA	GT	CC	TT	AG	TT	stream
22		CC	CC	AT	TT	GG	GT	GG	TC	lake
23		TC	TT	AA	TT	CC	GT	AG	TT	stream
24		CC	TT	AA	GT	CC	TT	GG	TT	stream
25		TC	TT	AA	TT	GC	TT	AA	TT	stream
2015 ADULTS
1		CC	CC	AA	TT	GG	GG	AG	TC	lake
2		CC	CC	AA	TT	GG	GG	AG	TC	lake
3		CC	CC	AA	TG	GG	GG	GG	TT	admix
4		CC	CC	AT	TT	GG	GG	AG	TT	lake
9		CC	TT	AA	GG	CC	TT	AA	TT	stream
14		CC	TC	AA	TT	GC	TG	AG	TT	stream
16		CT	CC	AA	GG	CC	TG	AA	TT	stream
17		CT	TT	AA	GG	CC	TT	AA	TT	stream
18		CT	TT	AA	TG	CC	GG	AG	TT	stream
21		TT	TC	AA	TT	CC	TT	AA	TC	stream
25		CT	TT	AT	TG	CC	TT	AG	TT	stream
31		TT	TC	AA	GG	CC	TT	GG	TT	stream
32		TT	TT	AA	GG	GG	TT	AG	TT	stream
33		TT	TT	AA	TG	CC	TT	AA	TT	stream
34		CT	TC	AA	GG	GC	TG	AG	TT	stream
2016 returns
3			TT		GG	CC	TT	AA	TT	stream
4			CC		TT	GG	GG	GG	TC	lake
7			TT		GT	GC	GG	AG	TT	lake
8			TC		TT	CC	TT	AA	TC	stream
10					GG	CC	TT		TT	stream
15			TT		GT	CC	TG	AA	TT	stream
19					GT	CC	TT	AG	TT	stream
11					TT	CC	TT	AA	TC	stream
18
20					GG	CC	TG	AG	TT	stream
2017 returns
1			TT		GT	GC	TT	AG	TC	admix
5			TC		GT	CC	TG	AA	TT	stream
7			TC		GG	CC	TG	GG		stream
8			TC		GG	GC	TT	GG	TC	admix
11			TC		GT	CC	GG	AA	TT	stream
13			TC		GG	CC	TT	AA	TT	stream
14			TT		GG	CC	TT	GG	TT	stream
20			TT		GG	GC	TT	AG	TT	stream
30			TT		GT	CC	TT	AA	TT	stream
32			TC		GG	GC	TG	AG	TT	stream
2 '17		GG	TT	AA	GG	GT	TC	CC	CT	lake
3 '17		GG	GG	AA	GC	GT	TT	TT	CC	admixed
4 '17		GG	TT	AT	GG	GG	TT	TC	CC	lake
15 '17		AG	GT	AT	CC	GT	TC	CC	CC	admixed
16 '17		AG	GT	AA	CC	GT	TT	TC	TT	stream
17 '17		GG	TT	TT	GG	GG	TC	TC	CC	lake
21 '17		AA	GG	AA	CC	TT	TT	TT	CT	stream
22 '17		GG	TT	TT	GG	GG	TT	CC	CC	lake
23 '17		AG	TT	AT	CC	GT	TT	TT	TT	stream
27 '17		AA	GG	AA	GC	TT	TT	TC	CT	stream
28 '17		GG	TT	TT	GC	GT	TT	CC	CC	lake
2018 returns
1 '18		AG	TT	AT	CC	GG	TT	TT	CC	admixed
2 '18		AA	GT	AA	CC	TT	TT	TT	TT	stream
3 '18		AG	GT	AT	CC	TT	TT	TC	TT	stream
4 '18		AA	GT	AA	CC	GT	TT	TT	CT	stream
54 '18		AA	GG		CC	TT	TT	TT	TT	stream
55 ' 18		AA	TG		CG	GG	TT	TT	CC	stream
56 ' 18		AG	GG		CC	TT	TC	TT	CT	stream
57' 18		AA	GG		CG	TG	TT	TT	CT	stream
17' 18		AG	GT		CG	TG	TT	TT	TT	admixed
18' 18		AA	GT		CG	TG	TC	TT	TT	admixed
21 ' 18		AG	GG		CC	TG	TT	TT	TT	stream
22' 18		AA	GG		CG	TG	TT	TT	TT	admixed
23 '18		GG	TT		GG	GG	TT	CC	CC	lake
24 '18		AA	GT		CG	TG	TT	TT	CT	admixed
25 '18		AA	GG		CG	TG	TT	TT	TT	stream
26' 18		AA	GT		CC	GG	TT	TT	TT	stream
29 '18		AA	GG		CC	TT	TT	TT	TT	stream
30 '18		AG	GT		CG	TG	TT	TT	TT	admixed
31 ' 18		AG	GT		CC	TG	TT	TT	TT	admixed
32 ' 18		AG	GG		CC	TT	TT	TT	CT	stream
33' 18		AG	GG		CC	TT	TT	TT	TT	stream
34 '18		AA	GT		CG	GG	TC	TT	TT	admixed
35 '18		GG	GG		CC	TG	TT	TT	TT	stream
