# Supplementary material for: Using Genetic Data to Determine Origin for Out‐Migrating Smolt and Returning Adult Steelhead Trout (Oncorhynchus mykiss) in a Southeast Alaska Drainage
Source: Ecol Evol. 2024 Oct 25;14(10):e70472. doi: 10.1002/ece3.70472 (PMC11502969; doi:10.1002/ece3.70472)
Supplement: Supplementary file 3 — File S3. Phenotypes and origin for smolts and returning steelhead. The phenotypes sampled are length (mm) weight (g for smolt, kg for steelhead) and either out migration date for leaving smolts or return date for returning steelhead. [file ECE3-14-e70472-s003.xlsx]

## Sheet: smolt data
smolt phenotype data
origin	length (mm)	weight (grams)	out-migration date (julian days)	year
creek	154	31.2	147	4
creek	175	42.5	147	4
creek	160	30.8	147	4
creek	174	47.6	147	4
creek	184	55.7	147	4
lake	158	35.7	147	4
admixed	176	50.6	147	4
lake	192	66.6	147	4
lake	185	60.3	147	4
lake	166	38.2	148	4
creek	155	31.3	148	4
lake	243	130.3	148	4
admixed	130	21.6	148	4
lake	165	62.7	148	4
lake	147	30.3	148	4
creek	171	43	148	4
creek	170	43.5	148	4
lake	150	26.9	148	4
creek	103	9.8	148	4
creek	127	18.5	148	4
lake	153	30.7	148	4
lake	213	86.1	149	4
admixed	97	9	149	4
creek	98	9.8	150	4
creek	152	30.2	160	4
creek	135	21.5	170	4
lake	172	40.6	170	4
admixed	210	79	170	4
admixed	147	26.5	170	4
creek	97	7.7	170	4
creek	96	8.6	170	4
lake	161	37.4	170	4
creek	92	7.9	170	4
creek	96	8.9	170	4
lake	170	43.7	170	4
lake	196	66.7	170	4
lake	171	40	170	4
creek	151	31.3	170	4
creek	136	21	170	4
creek	97	8.9	170	4
creek	168	38.6	170	4
lake	183	52.6	170	4
creek	144	23.7	170	4
creek	160	31.6	170	4
creek	87	6.8	171	4
creek	109	13.1	171	4
lake	168	43	171	4
lake	158	33.6	171	4
admixed	147	25.1	172	4
creek	107	12.5	173	4
creek	158	34.7	133	1
admixed	167	41.8	134	1
creek	99	10.2	135	1
creek	166	41.1	136	1
lake	153	33.9	138	1
admixed	160	34.8	138	1
lake	180	51.8	139	1
lake	162	41.5	139	1
lake	161	40.9	139	1
lake	168	46.8	141	1
admixed	182	61	141	1
creek	157	34.6	141	1
lake	168	41.9	142	1
admixed	141	24.7	142	1
lake	178	50.5	142	1
lake	157	37.4	142	1
creek	136	22.8	144	1
lake	203	82.2	144	1
admixed	147	29	144	1
creek	156	37.1	145	1
admixed	135	23.6	147	1
admixed	148	31.9	147	1
lake	183	55.1	148	1
lake	202	74.6	149	1
lake	172	46..0	150	1
lake	207	87.2	155	1
lake	220	100.9	155	1
lake	175	51	157	1
lake	183	65.4	157	1
lake	201	63.8	157	1
lake	175	45.7	157	1
lake	160	37	159	1
lake	194	64	164	1
admixed	166	47.1	136	2
admixed	192	73.2	138	2
admixed	157	35.9	140	2
lake	168	41.9	149	2
lake	143	24.8	149	2
creek	172	46.9	151	2
creek	188	55.2	152	2
creek	149	29.7	152	2
lake	188	64.2	154	2
admixed	170	43.8	154	2
lake	167	41.9	155	2
lake	167	45.2	155	2
lake	151	34.2	156	2
creek	171	46.8	156	2
admixed	156	32	157	2
admixed	183	53.9	157	2
lake	184	58.7	162	2
lake	154	32.3	163	2
lake	174	46.8	164	2
lake	149	29.3	164	2
lake	160	39.8	166	2
lake	162	40.6	168	2
lake	164	43.6	168	2
lake	153	34.9	168	2
creek	126	18.7	169	2
lake	179	53.9	170	2
admixed	183	52.8	172	2
lake	142	27.7	173	2
lake	180	53.2	179	2
admixed	191	63.1	183	2
admixed	194	69.3	183	2
lake	196	70.8	186	2
lake	168	45.6	138	3
admixed	130	22	141	3
lake	170	49.2	149	3
admixed	162	37.7	149	3
creek	177	51.1	150	3
creek	162	40.2	150	3
lake	150	33.2	151	3
creek	149	32.9	151	3
admixed	152	37.2	151	3
admixed	167	43.7	152	3
admixed	160	38.5	152	3
creek	185	61.3	152	3
lake	184	58	152	3
admixed	151	31.9	156	3
admixed	138	25.4	157	3
admixed	155	37	157	3
creek	186	60	157	3
creek	156	30.5	158	3
creek	171	42	158	3
admixed	157	33.5	158	3
creek	163	35	158	3
creek	163	44.2	158	3
lake	172	44.1	159	3
creek	144	27.4	159	3
lake	162	42	162	3
creek	153	33.4	162	3
creek	182	60.4	162	3
creek	196	72.4	162	3
lake	156	35	164	3
admixed	147	27.5	164	3
creek	144	25.2	168	3
admixed	151	31.4	173	3
lake	179	52	181	3
lake	190	57.2	198	3
creek	188	60	136	5
creek	156	30	136	5
creek	174	40	136	5
creek	169	51	144	5
creek	178	58.1	144	5
creek	148	30.2	149	5
creek	189	61.1	149	5
creek	160	33.4	150	5
creek	151	30.1	150	5
creek	189	58.1	150	5
creek	166	39.5	151	5
creek	136	23.5	151	5
creek	157	32.8	151	5
creek	179	53.6	154	5
lake	164	39.3	155	5
creek	166	40.8	155	5
creek	163	39.2	155	5
creek	157	32.4	155	5
creek	170	45.7	155	5
lake	209	94.6	159	5
lake	185	62.2	160	5
creek	170	43.5	161	5
lake	168	45.3	161	5
creek	167	38.8	161	5
creek	145	27.6	161	5
lake	183	57.6	161	5
creek	162	37.7	161	5
creek	165	42.5	161	5
creek	159	35	164	5
lake	170	43.2	164	5
creek	183	53.4	165	5
creek	170	39.8	165	5
admixed	204	81.2	165	5
creek	168	41.8	166	5
lake	212	93.7	166	5
lake	194	73.8	177	2
creek	129	22.5	173	2
lake	174	48.6	173	2

## Sheet: steelhead data
returning steelhead phenotypic data
year	population	return date (Julian day)	length (mm)	weight (KG)
2015	Creek	122	639	2.94
2015	Creek	126	629	2.48
2015	Creek	133	674	2.84
2015	lake	120	716	4.08
2015	Creek	126	621	2.44
2015	Creek	105	665	2.8
2015	Creek	148	738	3.86
2015	Creek	125	716	4.04
2015	Creek	139	704	3.48
2015	lake	120	685	3.12
2015	lake	133	743	4.12
2015	Creek	144	756	4.02
2016	Creek	102	720	3.79
2016	admixed	104	688	3.36
2016	admixed	127	668	3.5
2016	admixed	127	698	3.94
2016	Creek	129	648	2.44
2016	Creek	129	789	5.04
2016	Creek	130	577	1.78
2016	admixed	132	769	4.9
2016	Creek	135	761	4.82
2016	lake	139	704	3.26
2016	Creek	142	750	4.5
2016	Creek	150	695	3.56
2016	Creek	151	640	2.42
2017	lake	108	730	3.76
2017	lake	120	749	4.12
2017	admixed	123	563	1.88
2017	lake	124	604	2.26
2017	Creek	124	649	2.64
2017	Creek	125	668	3.05
2017	Creek	128	739	3.94
2017	Creek	131	617	2.54
2017	Creek	136	621	2.48
2017	Creek	142	565	1.9
2017	Creek	160	613	2.38
2017	Creek	161	743	3.72
2018	Creek	109	740	4.04
2018	lake	115	710	3.44
2018	admixed	113	680	2.98
2018	Creek	125	690	2.46
2018	Creek	130	620	2.24
2018	Creek	134	700	3.28
2018	Creek	142	784	4.68
2018	Creek	132	688	3.36
2018	Creek	144	763	4.6
2019	Creek	113	790	5.08
2019	Creek	127	740	4.66
2019	admixed	129	742	4.3
2019	Creek	132	704	3.5
2019	Creek	135	848	6.46
2019	Creek	135	657	3.18
2019	Creek	135	712	4.2
2019	Creek	138	643	2.66
2019	Creek	151	721	3.72
2019	lake	124	689	3.44
2019	admixed	127	764	5
2019	lake	127	760	5.18
2019	admixed	136	655	3.28
2019	Creek	136	767	5.64
2019	lake	138	728	4.74
2019	Creek	139	751	4.56
2019	lake	139	717	4.28
2019	Creek	140	720	4.12
2019	Creek	147	792	5.12
2019	lake	148	576	2.06
2020	admixed	106	619	3.1
2020	Creek	114	646	3.38
2020	Creek	120	815	5.56
2020	Creek	124	762	4.64
2018	Creek	117	660	3.14
2018	Creek	119	770	4.34
2018	lake	133	687	3.02
2018	admixed	133	762	4.02
2018	lake	133	813	5.48
2018	lake	141	762	4.88
2018	Creek	142	785	4.2
2018	Creek	152	558	1.62
2018	Creek	153	718	4.14
2018	Creek	155	646	2.76
2020	Creek	155	598	1.98
2020	Creek	157	636	2.7
2020	Creek	157	683	3.26
2020	Creek	161	643	2.76
2020	admixed	128	677	3.04
2020	admixed	129	682	3.36
2020	Creek	129	721	3.72
2020	admixed	130	629	2.7
2020	lake	130	623	2.48
2020	admixed	131	568	1.76
2020	Creek	132	593	2.18
2020	Creek	133	591	2.1
2020	Creek	136	661	2.86
2020	admixed	137	660	2.98
2020	admixed	138	700	3.64
2020	Creek	139	680	3.02
2020	Creek	139	680	3.26
2020	admixed	139	584	2.14
2020	Creek	141	669	3.18
