# Supplementary material for: Using Genetic Data to Determine Origin for Out‐Migrating Smolt and Returning Adult Steelhead Trout (Oncorhynchus mykiss) in a Southeast Alaska Drainage
Source: Ecol Evol. 2024 Oct 25;14(10):e70472. doi: 10.1002/ece3.70472 (PMC11502969; doi:10.1002/ece3.70472)
Supplement: Supplementary file 4 — File S4. Monthly rainfall and temperature data for Sashin Creek recorded from January 2015 until December 2021. [file ECE3-14-e70472-s001.xlsx]

## Sheet: monthly rainfall data
Total monthly rainfall data from Sashin Creek (in inches) for
month	2015	2016	2017	2018	2019	2020	2021
jan	53.84	42.43	30.27	30.2	18.53	16.51	20.98
feb	10.48	29.3	17.4	8.06	6	27.85	13.82
mar	15.78	12.57	13.81	9.04	13.12	10.21	18.65
april	15.59	16.98	7.49	15.07	20.27	16.08	13.3
may	0.99	21.41	15.74	13.78	2.4	6.46	12.81
june	11.47	8.35	12.51	3.14	7.86	10.71	10.33
july	11.67	9.51	10.62	1.57	9.91	13.98	7.15
aug	17.48	8.06	26.66	10.26	10.52	24.08	14.37
sep	0.67	24.62	27.95	5.98	16.37	10.84	28.31
oct	32.59	14.45	19.96	29.16	27.61	25.27	28.36
nov	39.75	30.73	15.6	27.85	40.3	31.57	27.59
dec	20.01	18.8	40.8	24.73	38.73	52.14	10.65

## Sheet: monthly temperature data
mo
month	2015	2016	2017	2018	2019	2020	2021
jan	3.94839	3.83226	2.34286	2.61724	3.75	2.45294	3.37586
feb	3.32593	3.87931	2.19643	1.45036	1.93478	2.15714	1.85185
mar	4.05484	4.40357	1.14724	1.85	2.55909	2.32857	2.21333
april	5.07667	5.82	3.20333	3.14286	4.77059	2.90952	2.58276
may	9.69677	8.90345	6.01154	6.89048	9.25	7.27619	4.76129
june	12.5197	12.1379	9.4931	10.6591	12.3526	10.1704	10.2433
july	14.471	15.4065	12.07	13.6	14.4625	12.4969	13.1613
aug	13.7484	13.3966	12.7542	14.3609	13.5792	11.8806	12.4
sep	10.3933	11.35	10.1571	11.2048	11.7917	10.3333	9.69655
oct	8.4	7.2	7.19091	8.41818	7.94	7.31935	7.46129
nov	5.53333	5.93793	2.93478	6.47692	6.548	4.24333	5.67667
dec	4.31	3.55	3.61429	4.8	4.86	4.47333	2.26667
